# Supplementary material for: ﻿Contributions to the knowledge of pitvipers (Viperidae, Gloydius) in the Democratic People’s Republic of Korea: identification, description of specimens, and geographical distribution
Source: Zookeys. 2025 Aug 19;1249:193–221. doi: 10.3897/zookeys.1249.142916 (PMC12381584; doi:10.3897/zookeys.1249.142916)
Supplement: XML Treatment for Gloydius ussuriensis [file zookeys.1249.142916-treatment1.xml]

<!DOCTYPE tp:taxon-treatment
  PUBLIC "-//TaxonX//DTD Taxonomic Treatment Publishing DTD v0 20100105//EN" "tax-treatment-NSO.dtd">
<tp:taxon-treatment xmlns:tp="http://www.plazi.org/taxpub"><tp:treatment-meta><kwd-group><label>Taxon classification</label><kwd>
                <named-content content-type="kingdom">Animalia</named-content>
              </kwd><kwd>
                <named-content content-type="order">Squamata</named-content>
              </kwd><kwd>
                <named-content content-type="family">Viperidae</named-content>
              </kwd></kwd-group><mixed-citation publication-type="journal"><person-group><name><surname>Shin</surname><given-names>Yucheol</given-names></name><name><surname>Othman</surname><given-names>Siti N.</given-names></name><name><surname>Kohler</surname><given-names>Dallin B.</given-names></name><name><surname>Maslova</surname><given-names>Irina</given-names></name><name><surname>Messenger</surname><given-names>Kevin R.</given-names></name><name><surname>Borzée</surname><given-names>Amaël</given-names></name></person-group><article-title>﻿Contributions to the knowledge of pitvipers (<tp:taxon-name><tp:taxon-name-part taxon-name-part-type="family">Viperidae</tp:taxon-name-part></tp:taxon-name>, <italic><tp:taxon-name><tp:taxon-name-part taxon-name-part-type="genus" reg="Gloydius">Gloydius</tp:taxon-name-part></tp:taxon-name></italic>) in the Democratic People’s Republic of Korea: identification, description of specimens, and geographical distribution</article-title><source>Zookeys</source><day>19</day><month>08</month><year>2025</year><volume>1249</volume><fpage>193</fpage><lpage>221</lpage><pub-id pub-id-type="doi">10.3897/zookeys.1249.142916</pub-id></mixed-citation></tp:treatment-meta><tp:nomenclature><label>﻿</label><tp:taxon-name>
              <object-id xmlns:xlink="http://www.w3.org/1999/xlink" content-type="arpha" xlink:type="simple">B24949C6-3666-5803-A516-2EEFA3FCF2A2</object-id>
              <tp:taxon-name-part taxon-name-part-type="genus" reg="Gloydius">Gloydius</tp:taxon-name-part>
              <tp:taxon-name-part taxon-name-part-type="species" reg="ussuriensis">ussuriensis</tp:taxon-name-part>
            </tp:taxon-name><tp:taxon-authority>(Emelianov, 1929)</tp:taxon-authority><xref ref-type="fig" rid="F6">Figs 6</xref><xref ref-type="fig" rid="F7">, 7</xref></tp:nomenclature><tp:treatment-sec sec-type="Referred specimens" id="SECID0ERXAI"><title>Referred specimens.</title><p>Vouchers 19GNK001 and 19GNK004, deposited in Nanjing Forestry University, PR China.</p></tp:treatment-sec><tp:treatment-sec sec-type="Identification" id="SECID0EWXAI"><title>Identification.</title><p>The species-level identification of the specimens is based on diagnostic scale counts, body patterns, multivariate morphological analyses, comparisons to the live individuals of the same species (Fig. <xref ref-type="fig" rid="F1">1A, B</xref>) and confirmed by molecular analyses.</p></tp:treatment-sec><tp:treatment-sec sec-type="Color in preservation (19GNK001)" id="SECID0EAYAI"><title>Color in preservation (19GNK001).</title><p>The specimen shows considerable discoloration, and the characteristic coloration of <italic><tp:taxon-name><tp:taxon-name-part taxon-name-part-type="genus" reg="Gloydius">G.</tp:taxon-name-part><tp:taxon-name-part taxon-name-part-type="species" reg="ussuriensis">ussuriensis</tp:taxon-name-part></tp:taxon-name></italic> is not well-preserved. The dorsal part of the specimen is greyish-brown in color. A series of inconspicuous circular patterns are present along the length of the body. The patterns are separated at the anterior portion of the body but gradually merge in the posterior half of the body. When viewed from the lateral side, the postocular bands are dark brown in coloration. The supra- and infralabials are immaculate and have light brown/pale orange coloration. The ventrals are light brown/pale orange in coloration and largely immaculate in the anterior half of the body, and small dark brown spots are visible on the posterior half of the body.</p><fig id="F6" position="float" orientation="portrait"><object-id xmlns:xlink="http://www.w3.org/1999/xlink" content-type="doi" xlink:type="simple">10.3897/zookeys.1249.142916.figure6</object-id><object-id xmlns:xlink="http://www.w3.org/1999/xlink" content-type="arpha" xlink:type="simple">DA020B1D-5978-56B6-A645-C21F1AFAB8E3</object-id><label>Figure 6.</label><caption><p><italic><tp:taxon-name><tp:taxon-name-part taxon-name-part-type="genus" reg="Gloydius">Gloydius</tp:taxon-name-part><tp:taxon-name-part taxon-name-part-type="species" reg="ussuriensis">ussuriensis</tp:taxon-name-part></tp:taxon-name></italic> voucher 19GNK001, collected from Rajin, DPR Korea photographed from A. Dorsal and B. Ventral angles; C. Close-up of the left lateral side of the head; D. Close-up of the dorsal surface of the head; E. Close-up of the dorsal surface at mid-body.</p></caption><graphic xmlns:xlink="http://www.w3.org/1999/xlink" xlink:href="zookeys-1249-193_article-142916__-g006.jpg" position="float" orientation="portrait" xlink:type="simple" id="oo_1397594.jpg"><uri content-type="original_file" xlink:type="simple">https://binary.pensoft.net/fig/1397594</uri></graphic></fig></tp:treatment-sec><tp:treatment-sec sec-type="Scalation and morphology (19GNK001)" id="SECID0EJZAI"><title>Scalation and morphology (19GNK001).</title><p>Supralabials 7/7 (left/right). Infralabials 10/10 (left/right). Midbody dorsal scale rows 21. Ventral scales 147. Subcaudal scales 46. The following morphological measurements are given in millimeters (mm). <abbrev xmlns:xlink="http://www.w3.org/1999/xlink" xlink:title="Total length" id="ABBRID0EPZAI" xlink:type="simple">TOL</abbrev> 482 mm. <abbrev xmlns:xlink="http://www.w3.org/1999/xlink" xlink:title="Snout-vent length" id="ABBRID0ETZAI" xlink:type="simple">SVL</abbrev> 408 mm. <abbrev xmlns:xlink="http://www.w3.org/1999/xlink" xlink:title="Tail length" id="ABBRID0EXZAI" xlink:type="simple">TAL</abbrev> 74 mm. <abbrev xmlns:xlink="http://www.w3.org/1999/xlink" xlink:title="Head length" id="ABBRID0E2ZAI" xlink:type="simple">HL</abbrev> 16.9 mm. <abbrev xmlns:xlink="http://www.w3.org/1999/xlink" xlink:title="Head width" id="ABBRID0E6ZAI" xlink:type="simple">HW</abbrev> 11.5 mm. <abbrev xmlns:xlink="http://www.w3.org/1999/xlink" xlink:title="Head height" id="ABBRID0ED1AI" xlink:type="simple">HH</abbrev> 9.4 mm. <abbrev xmlns:xlink="http://www.w3.org/1999/xlink" xlink:title="Eye diameter" id="ABBRID0EH1AI" xlink:type="simple">ED</abbrev> 2.5 mm. <abbrev xmlns:xlink="http://www.w3.org/1999/xlink" xlink:title="Interorbital distance" id="ABBRID0EL1AI" xlink:type="simple">IOD</abbrev> 7.4 mm.</p><fig id="F7" position="float" orientation="portrait"><object-id xmlns:xlink="http://www.w3.org/1999/xlink" content-type="doi" xlink:type="simple">10.3897/zookeys.1249.142916.figure7</object-id><object-id xmlns:xlink="http://www.w3.org/1999/xlink" content-type="arpha" xlink:type="simple">4BE6A290-429E-513A-9E98-1ABCFE8C5AB5</object-id><label>Figure 7.</label><caption><p><italic><tp:taxon-name><tp:taxon-name-part taxon-name-part-type="genus" reg="Gloydius">Gloydius</tp:taxon-name-part><tp:taxon-name-part taxon-name-part-type="species" reg="ussuriensis">ussuriensis</tp:taxon-name-part></tp:taxon-name></italic> voucher 19GNK004, collected from Gaesong, DPR Korea photographed from A. Dorsal and B. Ventral angles; C. Close-up of the dorsal surface of the head; D. Close-up of the left lateral side of the head; E. Close-up of the dorsal surface at mid-body.</p></caption><graphic xmlns:xlink="http://www.w3.org/1999/xlink" xlink:href="zookeys-1249-193_article-142916__-g007.jpg" position="float" orientation="portrait" xlink:type="simple" id="oo_1397595.jpg"><uri content-type="original_file" xlink:type="simple">https://binary.pensoft.net/fig/1397595</uri></graphic></fig></tp:treatment-sec><tp:treatment-sec sec-type="Color in preservation (19GNK004)" id="SECID0EH2AI"><title>Color in preservation (19GNK004).</title><p>The specimen shows considerable discoloration, and the characteristic coloration of <italic><tp:taxon-name><tp:taxon-name-part taxon-name-part-type="genus" reg="Gloydius">G.</tp:taxon-name-part><tp:taxon-name-part taxon-name-part-type="species" reg="ussuriensis">ussuriensis</tp:taxon-name-part></tp:taxon-name></italic> is not well-preserved. The dorsal coloration of the specimen is brownish-grey. A series of inconspicuous circular patterns are present along the length of the body, most of which are joined in the middle to form irregular band-like patterns. When viewed from the lateral side, the postocular bands are pale brownish-grey in color. The supra- and infralabials are immaculate and light beige in color. The ten anteriormost ventrals are immaculate and beige in coloration. However, small black and dark grey markings are visible on the remaining ventrals. The ventral coloration gradually changes from beige to dark brownish-grey with the increase in the number and size of dark-colored markings.</p></tp:treatment-sec><tp:treatment-sec sec-type="Scalation and morphology (19GNK004)" id="SECID0EY2AI"><title>Scalation and morphology (19GNK004).</title><p>Supralabials 7/7 (left/right). Infra­labials 10/10 (left/right). Midbody dorsal scale rows 21. Ventral scales 156. Subcaudal scales 43. The following morphological measurements are given in millimeters (mm). <abbrev xmlns:xlink="http://www.w3.org/1999/xlink" xlink:title="Total length" id="ABBRID0E52AI" xlink:type="simple">TOL</abbrev> 574 mm. <abbrev xmlns:xlink="http://www.w3.org/1999/xlink" xlink:title="Snout-vent length" id="ABBRID0EC3AI" xlink:type="simple">SVL</abbrev> 499 mm. <abbrev xmlns:xlink="http://www.w3.org/1999/xlink" xlink:title="Tail length" id="ABBRID0EG3AI" xlink:type="simple">TAL</abbrev> 75 mm. <abbrev xmlns:xlink="http://www.w3.org/1999/xlink" xlink:title="Head length" id="ABBRID0EK3AI" xlink:type="simple">HL</abbrev> 26.4 mm. <abbrev xmlns:xlink="http://www.w3.org/1999/xlink" xlink:title="Head width" id="ABBRID0EO3AI" xlink:type="simple">HW</abbrev> 16.4 mm. <abbrev xmlns:xlink="http://www.w3.org/1999/xlink" xlink:title="Head height" id="ABBRID0ES3AI" xlink:type="simple">HH</abbrev> 10.3 mm. <abbrev xmlns:xlink="http://www.w3.org/1999/xlink" xlink:title="Eye diameter" id="ABBRID0EW3AI" xlink:type="simple">ED</abbrev> 3.5 mm. <abbrev xmlns:xlink="http://www.w3.org/1999/xlink" xlink:title="Interorbital distance" id="ABBRID0E13AI" xlink:type="simple">IOD</abbrev> 8.7 mm.</p></tp:treatment-sec><tp:treatment-sec><!--Section generated to contain objects referenced in tp:taxon-treatment.--><fig id="F1" position="float" orientation="portrait"><object-id xmlns:xlink="http://www.w3.org/1999/xlink" content-type="doi" xlink:type="simple">10.3897/zookeys.1249.142916.figure1</object-id><object-id xmlns:xlink="http://www.w3.org/1999/xlink" content-type="arpha" xlink:type="simple">F63D5523-B12D-52F8-A0A2-E50D883D35C7</object-id><label>Figure 1.</label><caption><p>Representative photographs of the three <italic><tp:taxon-name><tp:taxon-name-part taxon-name-part-type="genus" reg="Gloydius">Gloydius</tp:taxon-name-part></tp:taxon-name></italic> species from the Korean Peninsula in life. A. <italic><tp:taxon-name><tp:taxon-name-part taxon-name-part-type="genus" reg="Gloydius">G.</tp:taxon-name-part><tp:taxon-name-part taxon-name-part-type="species" reg="ussuriensis">ussuriensis</tp:taxon-name-part></tp:taxon-name></italic> from Hwacheon, Gangwon Province, R Korea; B. <italic><tp:taxon-name><tp:taxon-name-part taxon-name-part-type="genus" reg="Gloydius">G.</tp:taxon-name-part><tp:taxon-name-part taxon-name-part-type="species" reg="ussuriensis">ussuriensis</tp:taxon-name-part></tp:taxon-name></italic> from Hongcheon, Gangwon Province, R Korea; C. <italic><tp:taxon-name><tp:taxon-name-part taxon-name-part-type="genus" reg="Gloydius">G.</tp:taxon-name-part><tp:taxon-name-part taxon-name-part-type="species" reg="brevicauda">brevicauda</tp:taxon-name-part></tp:taxon-name></italic> from Yanggu, Gangwon Province, R Korea; D. <italic><tp:taxon-name><tp:taxon-name-part taxon-name-part-type="genus" reg="Gloydius">G.</tp:taxon-name-part><tp:taxon-name-part taxon-name-part-type="species" reg="brevicauda">brevicauda</tp:taxon-name-part></tp:taxon-name></italic> from Taean, South Chungcheong Province, R Korea; E. <italic><tp:taxon-name><tp:taxon-name-part taxon-name-part-type="genus" reg="Gloydius">G.</tp:taxon-name-part><tp:taxon-name-part taxon-name-part-type="species" reg="intermedius">intermedius</tp:taxon-name-part></tp:taxon-name></italic> from Yeongwol, Gangwon Province, R Korea; F. <italic><tp:taxon-name><tp:taxon-name-part taxon-name-part-type="genus" reg="Gloydius">G.</tp:taxon-name-part><tp:taxon-name-part taxon-name-part-type="species" reg="intermedius">intermedius</tp:taxon-name-part></tp:taxon-name></italic> from Chuncheon, Gangwon Province, R Korea. Photographs by YS.</p></caption><graphic xmlns:xlink="http://www.w3.org/1999/xlink" xlink:href="zookeys-1249-193_article-142916__-g001.jpg" position="float" orientation="portrait" xlink:type="simple" id="oo_1397589.jpg"><uri content-type="original_file" xlink:type="simple">https://binary.pensoft.net/fig/1397589</uri></graphic></fig></tp:treatment-sec></tp:taxon-treatment>
