# Supplementary material for: ﻿Contributions to the knowledge of pitvipers (Viperidae, Gloydius) in the Democratic People’s Republic of Korea: identification, description of specimens, and geographical distribution
Source: Zookeys. 2025 Aug 19;1249:193–221. doi: 10.3897/zookeys.1249.142916 (PMC12381584; doi:10.3897/zookeys.1249.142916)
Supplement: XML Treatment for Gloydius brevicauda [file zookeys.1249.142916-treatment2.xml]

<!DOCTYPE tp:taxon-treatment
  PUBLIC "-//TaxonX//DTD Taxonomic Treatment Publishing DTD v0 20100105//EN" "tax-treatment-NSO.dtd">
<tp:taxon-treatment xmlns:tp="http://www.plazi.org/taxpub"><tp:treatment-meta><kwd-group><label>Taxon classification</label><kwd>
                <named-content content-type="kingdom">Animalia</named-content>
              </kwd><kwd>
                <named-content content-type="order">Squamata</named-content>
              </kwd><kwd>
                <named-content content-type="family">Viperidae</named-content>
              </kwd></kwd-group><mixed-citation publication-type="journal"><person-group><name><surname>Shin</surname><given-names>Yucheol</given-names></name><name><surname>Othman</surname><given-names>Siti N.</given-names></name><name><surname>Kohler</surname><given-names>Dallin B.</given-names></name><name><surname>Maslova</surname><given-names>Irina</given-names></name><name><surname>Messenger</surname><given-names>Kevin R.</given-names></name><name><surname>Borzée</surname><given-names>Amaël</given-names></name></person-group><article-title>﻿Contributions to the knowledge of pitvipers (<tp:taxon-name><tp:taxon-name-part taxon-name-part-type="family">Viperidae</tp:taxon-name-part></tp:taxon-name>, <italic><tp:taxon-name><tp:taxon-name-part taxon-name-part-type="genus" reg="Gloydius">Gloydius</tp:taxon-name-part></tp:taxon-name></italic>) in the Democratic People’s Republic of Korea: identification, description of specimens, and geographical distribution</article-title><source>Zookeys</source><day>19</day><month>08</month><year>2025</year><volume>1249</volume><fpage>193</fpage><lpage>221</lpage><pub-id pub-id-type="doi">10.3897/zookeys.1249.142916</pub-id></mixed-citation></tp:treatment-meta><tp:nomenclature><label>﻿</label><tp:taxon-name>
              <object-id xmlns:xlink="http://www.w3.org/1999/xlink" content-type="arpha" xlink:type="simple">BA230400-F797-5A4E-830A-835782B98CD1</object-id>
              <tp:taxon-name-part taxon-name-part-type="genus" reg="Gloydius">Gloydius</tp:taxon-name-part>
              <tp:taxon-name-part taxon-name-part-type="species" reg="brevicauda">brevicauda</tp:taxon-name-part>
            </tp:taxon-name><tp:taxon-authority>(Stejneger, 1907)</tp:taxon-authority><xref ref-type="fig" rid="F8">Fig. 8</xref></tp:nomenclature><tp:treatment-sec sec-type="Referred specimen" id="SECID0EH5AI"><title>Referred specimen.</title><p>Voucher 19GNK003, deposited in Nanjing Forestry University, PR China.</p></tp:treatment-sec><tp:treatment-sec sec-type="Identification" id="SECID0EM5AI"><title>Identification.</title><p>The species-level identification of the specimen is based on diagnostic scalations, coloration, multivariate morphological analyses, comparisons to the live individuals of the same species (Fig. <xref ref-type="fig" rid="F1">1C, D</xref>), and corroborated by molecular analyses.</p></tp:treatment-sec><tp:treatment-sec sec-type="Color in preservation" id="SECID0EW5AI"><title>Color in preservation.</title><p>The original body coloration typical of <italic><tp:taxon-name><tp:taxon-name-part taxon-name-part-type="genus" reg="Gloydius">G.</tp:taxon-name-part><tp:taxon-name-part taxon-name-part-type="species" reg="brevicauda">brevicauda</tp:taxon-name-part></tp:taxon-name></italic> is largely intact, with some discoloration in the posterior 2/3 of the specimen. The dorsal coloration is greyish-brown, with conspicuous circular patterns present along the length of the body. When viewed from the lateral side, conspicuous black postocular bands are present. The supra- and infralabials are cream-colored, with the first four infralabials and the last three supralabials on each side of the head having black markings. The ventral side of the head is mottled with black markings. The anterior ventrals are mostly cream-colored with black mottled patterns. The black coloration on the ventrals expands gradually toward the posterior half of the body, where the ventral scales are almost entirely black with some white mottling.</p><fig id="F8" position="float" orientation="portrait"><object-id xmlns:xlink="http://www.w3.org/1999/xlink" content-type="doi" xlink:type="simple">10.3897/zookeys.1249.142916.figure8</object-id><object-id xmlns:xlink="http://www.w3.org/1999/xlink" content-type="arpha" xlink:type="simple">3F785D57-C276-5528-B63E-8FD40C7FC18D</object-id><label>Figure 8.</label><caption><p><italic><tp:taxon-name><tp:taxon-name-part taxon-name-part-type="genus" reg="Gloydius">Gloydius</tp:taxon-name-part><tp:taxon-name-part taxon-name-part-type="species" reg="brevicauda">brevicauda</tp:taxon-name-part></tp:taxon-name></italic> voucher 19GNK003, collected from Gaesong, DPR Korea photographed from A. Dorsal and B. Ventral angles; C. Close-up of the left lateral side of the head; D. Close-up of the dorsal surface of the head; E. Close-up of the dorsal surface at mid-body.</p></caption><graphic xmlns:xlink="http://www.w3.org/1999/xlink" xlink:href="zookeys-1249-193_article-142916__-g008.jpg" position="float" orientation="portrait" xlink:type="simple" id="oo_1397596.jpg"><uri content-type="original_file" xlink:type="simple">https://binary.pensoft.net/fig/1397596</uri></graphic></fig></tp:treatment-sec><tp:treatment-sec sec-type="Scalation and morphology" id="SECID0E66AI"><title>Scalation and morphology.</title><p>Supralabials 7/7 (left/right). Infralabials 10/10 (left/right). Midbody dorsal scale rows 21. Ventral scales 144. Subcaudal scales 32. The following morphological measurements are given in millimeters (mm). <abbrev xmlns:xlink="http://www.w3.org/1999/xlink" xlink:title="Total length" id="ABBRID0EFABI" xlink:type="simple">TOL</abbrev> 474 mm. <abbrev xmlns:xlink="http://www.w3.org/1999/xlink" xlink:title="Snout-vent length" id="ABBRID0EJABI" xlink:type="simple">SVL</abbrev> 426 mm. <abbrev xmlns:xlink="http://www.w3.org/1999/xlink" xlink:title="Tail length" id="ABBRID0ENABI" xlink:type="simple">TAL</abbrev> 48 mm. <abbrev xmlns:xlink="http://www.w3.org/1999/xlink" xlink:title="Head length" id="ABBRID0ERABI" xlink:type="simple">HL</abbrev> 28.2 mm. <abbrev xmlns:xlink="http://www.w3.org/1999/xlink" xlink:title="Head width" id="ABBRID0EVABI" xlink:type="simple">HW</abbrev> 15.4 mm. <abbrev xmlns:xlink="http://www.w3.org/1999/xlink" xlink:title="Head height" id="ABBRID0EZABI" xlink:type="simple">HH</abbrev> 9.2 mm. <abbrev xmlns:xlink="http://www.w3.org/1999/xlink" xlink:title="Eye diameter" id="ABBRID0E4ABI" xlink:type="simple">ED</abbrev> 3.5 mm. <abbrev xmlns:xlink="http://www.w3.org/1999/xlink" xlink:title="Interorbital distance" id="ABBRID0EBBBI" xlink:type="simple">IOD</abbrev> 10.2 mm.</p></tp:treatment-sec><tp:treatment-sec><!--Section generated to contain objects referenced in tp:taxon-treatment.--><fig id="F1" position="float" orientation="portrait"><object-id xmlns:xlink="http://www.w3.org/1999/xlink" content-type="doi" xlink:type="simple">10.3897/zookeys.1249.142916.figure1</object-id><object-id xmlns:xlink="http://www.w3.org/1999/xlink" content-type="arpha" xlink:type="simple">F63D5523-B12D-52F8-A0A2-E50D883D35C7</object-id><label>Figure 1.</label><caption><p>Representative photographs of the three <italic><tp:taxon-name><tp:taxon-name-part taxon-name-part-type="genus" reg="Gloydius">Gloydius</tp:taxon-name-part></tp:taxon-name></italic> species from the Korean Peninsula in life. A. <italic><tp:taxon-name><tp:taxon-name-part taxon-name-part-type="genus" reg="Gloydius">G.</tp:taxon-name-part><tp:taxon-name-part taxon-name-part-type="species" reg="ussuriensis">ussuriensis</tp:taxon-name-part></tp:taxon-name></italic> from Hwacheon, Gangwon Province, R Korea; B. <italic><tp:taxon-name><tp:taxon-name-part taxon-name-part-type="genus" reg="Gloydius">G.</tp:taxon-name-part><tp:taxon-name-part taxon-name-part-type="species" reg="ussuriensis">ussuriensis</tp:taxon-name-part></tp:taxon-name></italic> from Hongcheon, Gangwon Province, R Korea; C. <italic><tp:taxon-name><tp:taxon-name-part taxon-name-part-type="genus" reg="Gloydius">G.</tp:taxon-name-part><tp:taxon-name-part taxon-name-part-type="species" reg="brevicauda">brevicauda</tp:taxon-name-part></tp:taxon-name></italic> from Yanggu, Gangwon Province, R Korea; D. <italic><tp:taxon-name><tp:taxon-name-part taxon-name-part-type="genus" reg="Gloydius">G.</tp:taxon-name-part><tp:taxon-name-part taxon-name-part-type="species" reg="brevicauda">brevicauda</tp:taxon-name-part></tp:taxon-name></italic> from Taean, South Chungcheong Province, R Korea; E. <italic><tp:taxon-name><tp:taxon-name-part taxon-name-part-type="genus" reg="Gloydius">G.</tp:taxon-name-part><tp:taxon-name-part taxon-name-part-type="species" reg="intermedius">intermedius</tp:taxon-name-part></tp:taxon-name></italic> from Yeongwol, Gangwon Province, R Korea; F. <italic><tp:taxon-name><tp:taxon-name-part taxon-name-part-type="genus" reg="Gloydius">G.</tp:taxon-name-part><tp:taxon-name-part taxon-name-part-type="species" reg="intermedius">intermedius</tp:taxon-name-part></tp:taxon-name></italic> from Chuncheon, Gangwon Province, R Korea. Photographs by YS.</p></caption><graphic xmlns:xlink="http://www.w3.org/1999/xlink" xlink:href="zookeys-1249-193_article-142916__-g001.jpg" position="float" orientation="portrait" xlink:type="simple" id="oo_1397589.jpg"><uri content-type="original_file" xlink:type="simple">https://binary.pensoft.net/fig/1397589</uri></graphic></fig></tp:treatment-sec></tp:taxon-treatment>
