# Supplementary material for: ﻿Contributions to the knowledge of pitvipers (Viperidae, Gloydius) in the Democratic People’s Republic of Korea: identification, description of specimens, and geographical distribution
Source: Zookeys. 2025 Aug 19;1249:193–221. doi: 10.3897/zookeys.1249.142916 (PMC12381584; doi:10.3897/zookeys.1249.142916)
Supplement: XML Treatment for Gloydius intermedius [file zookeys.1249.142916-treatment3.xml]

<!DOCTYPE tp:taxon-treatment
  PUBLIC "-//TaxonX//DTD Taxonomic Treatment Publishing DTD v0 20100105//EN" "tax-treatment-NSO.dtd">
<tp:taxon-treatment xmlns:tp="http://www.plazi.org/taxpub"><tp:treatment-meta><kwd-group><label>Taxon classification</label><kwd>
                <named-content content-type="kingdom">Animalia</named-content>
              </kwd><kwd>
                <named-content content-type="order">Squamata</named-content>
              </kwd><kwd>
                <named-content content-type="family">Viperidae</named-content>
              </kwd></kwd-group><mixed-citation publication-type="journal"><person-group><name><surname>Shin</surname><given-names>Yucheol</given-names></name><name><surname>Othman</surname><given-names>Siti N.</given-names></name><name><surname>Kohler</surname><given-names>Dallin B.</given-names></name><name><surname>Maslova</surname><given-names>Irina</given-names></name><name><surname>Messenger</surname><given-names>Kevin R.</given-names></name><name><surname>Borzée</surname><given-names>Amaël</given-names></name></person-group><article-title>﻿Contributions to the knowledge of pitvipers (<tp:taxon-name><tp:taxon-name-part taxon-name-part-type="family">Viperidae</tp:taxon-name-part></tp:taxon-name>, <italic><tp:taxon-name><tp:taxon-name-part taxon-name-part-type="genus" reg="Gloydius">Gloydius</tp:taxon-name-part></tp:taxon-name></italic>) in the Democratic People’s Republic of Korea: identification, description of specimens, and geographical distribution</article-title><source>Zookeys</source><day>19</day><month>08</month><year>2025</year><volume>1249</volume><fpage>193</fpage><lpage>221</lpage><pub-id pub-id-type="doi">10.3897/zookeys.1249.142916</pub-id></mixed-citation></tp:treatment-meta><tp:nomenclature><label>﻿</label><tp:taxon-name>
              <object-id xmlns:xlink="http://www.w3.org/1999/xlink" content-type="arpha" xlink:type="simple">8A9FEFF4-5711-553B-B4B1-9D5D12A2C75A</object-id>
              <tp:taxon-name-part taxon-name-part-type="genus" reg="Gloydius">Gloydius</tp:taxon-name-part>
              <tp:taxon-name-part taxon-name-part-type="species" reg="intermedius">intermedius</tp:taxon-name-part>
            </tp:taxon-name><tp:taxon-authority>(Strauch, 1868)</tp:taxon-authority><xref ref-type="fig" rid="F9">Fig. 9</xref></tp:nomenclature><tp:treatment-sec sec-type="Referred specimen" id="SECID0EOCBI"><title>Referred specimen.</title><p>19GNK002, deposited in Nanjing Forestry University, PR China.</p></tp:treatment-sec><tp:treatment-sec sec-type="Identification" id="SECID0ETCBI"><title>Identification.</title><p>The species-level identification of the specimen is based on diagnostic scalation, coloration, multivariate morphological analyses, comparisons to the live individuals of the same species (Fig. <xref ref-type="fig" rid="F1">1E, F</xref>), and corroborated by molecular analyses.</p></tp:treatment-sec><tp:treatment-sec sec-type="Color in preservation" id="SECID0E4CBI"><title>Color in preservation.</title><p>The specimen is significantly discolored, and the characteristic coloration of <italic><tp:taxon-name><tp:taxon-name-part taxon-name-part-type="genus" reg="Gloydius">G.</tp:taxon-name-part><tp:taxon-name-part taxon-name-part-type="species" reg="intermedius">intermedius</tp:taxon-name-part></tp:taxon-name></italic> is not well-preserved. The head shape is also considerably distorted from preservation. The dorsal coloration of the specimen is pale bluish-grey. At least 21 irregular crossbands are clearly visible. However, it is difficult to count the total number of crossbands due to discoloration in the posterior half of the specimen. Unlike vouchers 19GNK001, 19GNK003, and 19GNK004, distinct postocular bands are not present. Overall, the supra- and infralabials have beige coloration with small dark brown spots. Except for the anteriormost portion, the ventral surface of the specimen is largely greenish-grey in color. There are black markings running down the center of the ventral scales. These markings expand in the posterior 2/3 of the body, where the ventral surface appears almost black in color.</p><fig id="F9" position="float" orientation="portrait"><object-id xmlns:xlink="http://www.w3.org/1999/xlink" content-type="doi" xlink:type="simple">10.3897/zookeys.1249.142916.figure9</object-id><object-id xmlns:xlink="http://www.w3.org/1999/xlink" content-type="arpha" xlink:type="simple">CD530047-C5C9-5A4E-AD29-6B9DA8721055</object-id><label>Figure 9.</label><caption><p><italic><tp:taxon-name><tp:taxon-name-part taxon-name-part-type="genus" reg="Gloydius">Gloydius</tp:taxon-name-part><tp:taxon-name-part taxon-name-part-type="species" reg="intermedius">intermedius</tp:taxon-name-part></tp:taxon-name></italic> voucher 19GNK002, collected from an unspecified location in DPR Korea photographed from A. Dorsal and B. Ventral angles; C. Close-up of the left lateral side of the head; D. Close-up of the dorsal surface of the head; E. Close-up of the dorsal surface at mid-body.</p></caption><graphic xmlns:xlink="http://www.w3.org/1999/xlink" xlink:href="zookeys-1249-193_article-142916__-g009.jpg" position="float" orientation="portrait" xlink:type="simple" id="oo_1397597.jpg"><uri content-type="original_file" xlink:type="simple">https://binary.pensoft.net/fig/1397597</uri></graphic></fig></tp:treatment-sec><tp:treatment-sec sec-type="Scalation and morphology" id="SECID0EGEBI"><title>Scalation and morphology.</title><p>Supralabials 8/7 (left/right). Infralabials 10/10 (left/right). Midbody dorsal scale rows 21. Ventral scales 156. Subcaudal scales 43. The following morphological measurements are given in millimeters (mm). <abbrev xmlns:xlink="http://www.w3.org/1999/xlink" xlink:title="Total length" id="ABBRID0EMEBI" xlink:type="simple">TOL</abbrev> 605 mm. <abbrev xmlns:xlink="http://www.w3.org/1999/xlink" xlink:title="Snout-vent length" id="ABBRID0EQEBI" xlink:type="simple">SVL</abbrev> 518 mm. <abbrev xmlns:xlink="http://www.w3.org/1999/xlink" xlink:title="Tail length" id="ABBRID0EUEBI" xlink:type="simple">TAL</abbrev> 87 mm. <abbrev xmlns:xlink="http://www.w3.org/1999/xlink" xlink:title="Head length" id="ABBRID0EYEBI" xlink:type="simple">HL</abbrev> 29.7 mm. <abbrev xmlns:xlink="http://www.w3.org/1999/xlink" xlink:title="Head width" id="ABBRID0E3EBI" xlink:type="simple">HW</abbrev> 19.1 mm. <abbrev xmlns:xlink="http://www.w3.org/1999/xlink" xlink:title="Head height" id="ABBRID0EAFBI" xlink:type="simple">HH</abbrev> 14.4 mm. <abbrev xmlns:xlink="http://www.w3.org/1999/xlink" xlink:title="Eye diameter" id="ABBRID0EEFBI" xlink:type="simple">ED</abbrev> 3.5 mm. <abbrev xmlns:xlink="http://www.w3.org/1999/xlink" xlink:title="Interorbital distance" id="ABBRID0EIFBI" xlink:type="simple">IOD</abbrev> 9.9 mm.</p></tp:treatment-sec><tp:treatment-sec><!--Section generated to contain objects referenced in tp:taxon-treatment.--><fig id="F1" position="float" orientation="portrait"><object-id xmlns:xlink="http://www.w3.org/1999/xlink" content-type="doi" xlink:type="simple">10.3897/zookeys.1249.142916.figure1</object-id><object-id xmlns:xlink="http://www.w3.org/1999/xlink" content-type="arpha" xlink:type="simple">F63D5523-B12D-52F8-A0A2-E50D883D35C7</object-id><label>Figure 1.</label><caption><p>Representative photographs of the three <italic><tp:taxon-name><tp:taxon-name-part taxon-name-part-type="genus" reg="Gloydius">Gloydius</tp:taxon-name-part></tp:taxon-name></italic> species from the Korean Peninsula in life. A. <italic><tp:taxon-name><tp:taxon-name-part taxon-name-part-type="genus" reg="Gloydius">G.</tp:taxon-name-part><tp:taxon-name-part taxon-name-part-type="species" reg="ussuriensis">ussuriensis</tp:taxon-name-part></tp:taxon-name></italic> from Hwacheon, Gangwon Province, R Korea; B. <italic><tp:taxon-name><tp:taxon-name-part taxon-name-part-type="genus" reg="Gloydius">G.</tp:taxon-name-part><tp:taxon-name-part taxon-name-part-type="species" reg="ussuriensis">ussuriensis</tp:taxon-name-part></tp:taxon-name></italic> from Hongcheon, Gangwon Province, R Korea; C. <italic><tp:taxon-name><tp:taxon-name-part taxon-name-part-type="genus" reg="Gloydius">G.</tp:taxon-name-part><tp:taxon-name-part taxon-name-part-type="species" reg="brevicauda">brevicauda</tp:taxon-name-part></tp:taxon-name></italic> from Yanggu, Gangwon Province, R Korea; D. <italic><tp:taxon-name><tp:taxon-name-part taxon-name-part-type="genus" reg="Gloydius">G.</tp:taxon-name-part><tp:taxon-name-part taxon-name-part-type="species" reg="brevicauda">brevicauda</tp:taxon-name-part></tp:taxon-name></italic> from Taean, South Chungcheong Province, R Korea; E. <italic><tp:taxon-name><tp:taxon-name-part taxon-name-part-type="genus" reg="Gloydius">G.</tp:taxon-name-part><tp:taxon-name-part taxon-name-part-type="species" reg="intermedius">intermedius</tp:taxon-name-part></tp:taxon-name></italic> from Yeongwol, Gangwon Province, R Korea; F. <italic><tp:taxon-name><tp:taxon-name-part taxon-name-part-type="genus" reg="Gloydius">G.</tp:taxon-name-part><tp:taxon-name-part taxon-name-part-type="species" reg="intermedius">intermedius</tp:taxon-name-part></tp:taxon-name></italic> from Chuncheon, Gangwon Province, R Korea. Photographs by YS.</p></caption><graphic xmlns:xlink="http://www.w3.org/1999/xlink" xlink:href="zookeys-1249-193_article-142916__-g001.jpg" position="float" orientation="portrait" xlink:type="simple" id="oo_1397589.jpg"><uri content-type="original_file" xlink:type="simple">https://binary.pensoft.net/fig/1397589</uri></graphic></fig></tp:treatment-sec></tp:taxon-treatment>
